# Supplementary material for: Characterization of cerebrospinal fluid DNA methylation age during the acute recovery period following aneurysmal subarachnoid hemorrhage
Source: Epigenetics Commun. Author manuscript; Available in PMC 2022 Jan 25. (PMC8787331; doi:10.1186/s43682-021-00002-6)
Supplement: Supplement2 — Additional file 2. Probe IDs, clock coefficients, and availability of DNA methylation data for Horvath, Hannum, Levine, and Zhang epigenetic clocks. [file NIHMS1770582-supplement-Supplement2.xlsx]

## Sheet: Title
Characterization of Cerebrospinal Fluid DNA Methylation Age During the Acute Recovery Period Following Aneurysmal Subarachnoid Hemorrhage
Supplementary Material, Additional File 2
Lacey W. Heinsberg, PhD, RN*; Dongjing Liu, PhD; John R. Shaffer, PhD;
Daniel E. Weeks, PhD; Yvette P. Conley, PhD, FAAN
*Corresponding author
See individual tabs for clock-specific coefficients and data missingness

## Sheet: Horvath
Probe	Horvath_coef	CSF_Status	Blood_Status
(Intercept)	0.695507	NA	NA
cg00075967	0.129337	Available	Available
cg00091693	-0.00200849	Available	Available
cg00168942	-0.111945	Available	Available
cg00374717	0.00501786	Available	Available
cg00431549	-0.1362	Available	Available
cg00436603	0.000265206	Available	Available
cg00864867	1.59976	Available	Available
cg00945507	0.0568524	Available	Available
cg01027739	0.102863	Available	Available
cg01027805	-0.167673	Available	Available
cg01234063	-0.0405359	Available	Available
cg01262913	-0.0335812	Available	Available
cg01353448	0.23856	Available	Available
cg01407797	-0.379167	Available	Available
cg01459453	-0.345952	Available	Available
cg01485645	-0.0257533	Available	Available
cg01511567	-0.686112	Available	Available
cg01560871	-0.0369107	Available	Available
cg01570885	-0.0312583	Available	Available
cg01584473	0.0886284	Available	Available
cg01644850	0.159949	Available	Available
cg01656216	0.0428055	Available	Available
cg01820374	-0.271122	Available	Available
cg01873645	-0.604056	MISSING	MISSING
cg01968178	1.16925	Available	Available
cg02047577	-0.6584	Available	Available
cg02071305	-0.0484295	Available	Available
cg02085507	0.00612755	Available	Available
cg02154074	0.044757	Available	Available
cg02217159	-0.0865126	Available	Available
cg02275294	-0.337498	Available	Available
cg02331561	0.126929	Available	Available
cg02332492	0.0627713	Available	Available
cg02335441	-0.171285	Available	Available
cg02364642	-0.0242703	Available	Available
cg02388150	0.425971	Available	Available
cg02479575	1.87545	Available	Available
cg02489552	0.0737414	Available	Available
cg02580606	0.349274	Available	Available
cg02654291	0.140583	Available	Available
cg02827112	0.0506461	Available	Available
cg02972551	0.473946	Available	Available
cg03019000	-0.459777	Available	Available
cg03103192	0.0235363	Available	Available
cg03167275	-0.551041	Available	Available
cg03270204	0.0135447	Available	Available
cg03286783	-0.854785	Available	Available
cg03330058	-0.0644711	Available	Available
cg03565323	-0.207653	Available	Available
cg03578041	-0.032631	Available	Available
cg03588357	-0.858843	Available	Available
cg03682823	-0.112677	Available	Available
cg03760483	0.0149464	Available	Available
cg03891319	-0.0268935	Available	Available
cg03947362	-0.301555	Available	Available
cg04005032	-0.144764	Available	Available
cg04084157	1.03414	Available	Available
cg04094160	-0.201195	Available	Available
cg04121983	0.0549207	Available	Available
cg04126866	0.0793746	Available	Available
cg04268405	-0.416694	Available	Available
cg04431054	-0.0599251	Available	Available
cg04452713	-0.00147837	Available	Available
cg04474832	-0.444042	Available	Available
cg04528819	0.771798	Available	Available
cg04836038	0.440056	Available	Available
cg04999691	-0.0017569	Available	Available
cg05250458	0.0872956	Available	Available
cg05294243	0.118518	Available	Available
cg05365729	0.0529401	Available	Available
cg05442902	-0.578209	Available	Available
cg05590257	-0.0311539	Available	Available
cg05675373	0.346356	Available	Available
cg05755779	0.0602151	Available	Available
cg05847778	-0.0587044	Available	Available
cg05903609	-0.158648	Available	Available
cg05921699	0.018065	Available	Available
cg05960024	0.0810299	Available	Available
cg06044899	-0.142865	Available	Available
cg06117855	-0.00711385	Available	Available
cg06121469	0.0270246	Available	Available
cg06144905	0.597211	Available	Available
cg06361108	0.433158	Available	Available
cg06462291	0.015759	Available	Available
cg06493994	1.85801	Available	Available
cg06513075	0.130552	Available	Available
cg06557358	-0.141331	Available	Available
cg06688848	-0.0163076	Available	Available
cg06738602	-0.151675	Available	Available
cg06810647	0.374888	Available	Available
cg06836772	-0.238016	Available	Available
cg06926735	0.00101021	Available	Available
cg06952310	0.0917607	Available	Available
cg06993413	1.50318	Available	Available
cg07158339	-0.626329	Available	Available
cg07285276	0.192243	Available	Available
cg07291563	0.04164	Available	Available
cg07337598	0.0882269	Available	Available
cg07388493	-0.520727	Available	Available
cg07408456	-0.218776	Available	Available
cg07455279	0.00563226	Available	Available
cg07498421	-0.0594904	Available	Available
cg07595943	0.0511781	Available	Available
cg07663789	-0.0747897	Available	Available
cg07730301	-0.0117789	Available	Available
cg07770222	0.0099404	Available	Available
cg07849904	-0.116543	Available	Available
cg08030082	0.0128303	Available	Available
cg08090772	-0.341458	Available	Available
cg08124722	0.0084849	Available	Available
cg08186124	-0.0705052	Available	Available
cg08251036	0.0686349	Available	Available
cg08331960	-0.42705	Available	Available
cg08370996	0.812908	Available	Available
cg08413469	0.140511	Available	Available
cg08434234	-0.211774	Available	Available
cg08771731	0.103387	Available	Available
cg08965235	-0.220131	Available	Available
cg09019938	-0.121722	Available	Available
cg09118625	0.307808	Available	Available
cg09133026	-0.196543	Available	Available
cg09191327	-0.278394	Available	Available
cg09418283	0.0275029	Available	Available
cg09441152	-0.683076	Available	Available
cg09509673	0.0137452	Available	Available
cg09646392	-0.000417407	Available	Available
cg09722397	-0.147296	Available	Available
cg09722555	-0.346466	Available	Available
cg09785172	-0.0165611	Available	Available
cg09809672	-0.391319	Available	Available
cg09869858	0.0663166	Available	Available
cg09885951	0.0952375	Available	Available
cg10045881	-0.0468031	Available	Available
cg10266490	-0.014675	Available	Available
cg10281002	0.468417	Available	Available
cg10345936	0.0699713	Available	Available
cg10376763	-0.115358	Available	Available
cg10377274	0.0571391	Available	Available
cg10486998	-0.389336	Available	Available
cg10523019	0.514647	Available	Available
cg10865119	-0.0691579	Available	Available
cg10920957	-0.399904	Available	Available
cg10940099	0.0931357	Available	Available
cg11025793	-0.0120535	Available	Available
cg11299964	-0.157897	Available	Available
cg11314684	-0.0761586	Available	Available
cg11388238	-0.350585	Available	Available
cg11653266	-0.176347	Available	Available
cg11932564	0.700001	Available	Available
cg12351433	0.0792792	Available	Available
cg12373771	0.533302	Available	Available
cg12413566	-0.0456444	Available	Available
cg12616277	-0.00297981	Available	Available
cg12768605	-0.188561	Available	Available
cg12830694	0.339727	Available	Available
cg12941369	-0.131068	Available	Available
cg12946225	0.133613	Available	Available
cg12985418	-0.431304	Available	Available
cg13038560	0.261381	Available	Available
cg13129046	-0.205992	Available	Available
cg13216057	-0.138857	Available	Available
cg13269407	-0.0912389	Available	Available
cg13302154	-0.00352534	Available	Available
cg13319175	0.0138482	Available	Available
cg13460409	0.412023	Available	Available
cg13547237	-0.201509	Available	Available
cg13682722	0.110101	Available	Available
cg13828047	-0.448972	Available	Available
cg13836627	0.0299837	Available	Available
cg13854874	0.0496133	Available	Available
cg13899108	0.0336517	Available	Available
cg13931228	-0.120677	Available	Available
cg13975369	0.378716	Available	Available
cg14060828	-0.303566	Available	Available
cg14163776	-0.119512	Available	Available
cg14175438	-0.336714	Available	Available
cg14258236	0.0868975	Available	Available
cg14308452	0.00314204	Available	Available
cg14329157	0.251931	Available	Available
cg14408969	-0.140373	Available	Available
cg14409958	-0.0503838	Available	Available
cg14423778	-0.0871209	Available	Available
cg14424579	3.06747	Available	Available
cg14501253	-0.0669222	Available	Available
cg14597908	-0.0307982	Available	Available
cg14654875	-0.122183	Available	Available
cg14658362	-0.168604	Available	Available
cg14723032	0.000900283	Available	Available
cg14727952	-0.136028	Available	Available
cg14894144	0.0533774	Available	Available
cg14992253	0.0358242	Available	Available
cg15185286	-0.241642	Available	Available
cg15262928	-0.0784827	Available	Available
cg15341340	-0.468758	Available	Available
cg15381769	-0.119627	Available	Available
cg15547534	0.382898	Available	Available
cg15661409	0.0437449	Available	Available
cg15703512	-0.730703	Available	Available
cg15804973	-0.108169	Available	Available
cg15974053	-0.00948655	Available	Available
cg15988232	0.0363248	Available	Available
cg16034652	0.00649554	Available	Available
cg16150435	0.0174954	Available	Available
cg16168311	-0.196861	Available	Available
cg16241714	2.5519	Available	Available
cg16358826	-0.0129664	Available	Available
cg16408394	-1.7192	Available	Available
cg16419345	0.282564	Available	Available
cg16494477	-0.0664399	Available	Available
cg16547529	0.167494	Available	Available
cg16579101	-0.0960677	Available	Available
cg16744741	-0.346284	Available	Available
cg16899442	-0.153804	Available	Available
cg16984944	-5.94e-06	Available	Available
cg17063929	-0.00198556	Available	Available
cg17099569	0.115573	Available	Available
cg17274064	-0.000157189	Available	Available
cg17285325	0.137316	Available	Available
cg17324128	-0.569717	Available	Available
cg17338403	-0.645059	Available	Available
cg17408647	-0.0948432	Available	Available
cg17589341	-0.0659577	Available	Available
cg17655614	0.156624	Available	Available
cg17686885	-0.0579921	Available	Available
cg17729667	0.14683	Available	Available
cg17853587	-0.0229927	Available	Available
cg17960516	0.0666205	Available	Available
cg18031008	0.264554	Available	Available
cg18055007	0.0379154	Available	Available
cg18139769	-0.089987	Available	Available
cg18180783	0.121874	Available	Available
cg18328933	-0.370481	Available	Available
cg18440048	0.35637	Available	Available
cg18573383	0.554266	Available	Available
cg18956095	-0.478583	Available	Available
cg18983672	0.201888	Available	Available
cg18984151	0.31501	Available	Available
cg19008809	0.59093	Available	Available
cg19044674	-0.0559314	Available	Available
cg19046959	-0.0697739	Available	Available
cg19167673	-0.47038	Available	Available
cg19273182	-0.754589	Available	Available
cg19305227	0.0192597	Available	Available
cg19346193	0.149636	Available	Available
cg19420968	0.0989124	Available	Available
cg19478743	0.122669	Available	Available
cg19514928	-0.00502793	Available	Available
cg19569684	-0.286095	Available	Available
cg19692710	0.0213625	Available	Available
cg19706682	-0.103539	Available	Available
cg19722847	-0.452037	Available	Available
cg19724470	-0.10455	Available	Available
cg19761273	-0.886929	Available	Available
cg19853760	-0.241884	Available	Available
cg19945840	0.6285	Available	Available
cg20100381	-0.120249	Available	Available
cg20240860	-0.0524786	Available	Available
cg20295671	-0.0280082	Available	Available
cg20305610	-0.16436	Available	Available
cg20524216	-0.389841	Available	Available
cg20692569	0.744776	Available	Available
cg20761322	0.116738	Available	Available
cg20795863	0.0942755	Available	Available
cg20828084	0.144462	Available	Available
cg20914508	-0.00360198	Available	Available
cg20947775	-0.216873	Available	Available
cg20999813	-0.387629	Available	Available
cg21096399	0.119679	Available	Available
cg21211748	-0.166398	Available	Available
cg21305265	-0.0453682	Available	Available
cg21370143	-0.0544018	Available	Available
cg21378206	0.195972	Available	Available
cg21395782	-0.123873	Available	Available
cg21460081	-0.150207	Available	Available
cg21801378	0.205911	Available	Available
cg21870884	0.135875	Available	Available
cg21950518	-0.00251062	Available	Available
cg22006386	0.027954	Available	Available
cg22171829	-0.133887	Available	Available
cg22190114	0.122	Available	Available
cg22197830	-0.214855	Available	Available
cg22289837	-0.0576049	Available	Available
cg22432269	-0.0475209	Available	Available
cg22449114	0.00955691	Available	Available
cg22568540	0.0209511	Available	Available
cg22613010	-0.00136474	Available	Available
cg22637507	-0.161365	Available	Available
cg22679120	0.00832141	Available	Available
cg22736354	1.71851	Available	Available
cg22809047	0.160174	Available	Available
cg22901840	0.078585	Available	Available
cg22920873	0.114375	Available	Available
cg22947000	-0.385598	Available	Available
cg23092072	0.999918	Available	Available
cg23124451	-0.118915	Available	Available
cg23180365	-0.173188	Available	Available
cg23517605	0.128378	Available	Available
cg23662675	0.600765	Available	Available
cg23786576	-0.359682	Available	Available
cg23941599	0.2665	Available	Available
cg24058132	-0.243414	Available	Available
cg24081819	-0.00950238	Available	Available
cg24116886	0.187704	Available	Available
cg24126851	0.000792206	Available	Available
cg24254120	0.372918	Available	Available
cg24262469	0.152852	Available	Available
cg24450312	-0.00150883	Available	Available
cg24471894	-0.057512	Available	Available
cg24580001	0.33964	Available	Available
cg24834740	-0.0870065	Available	Available
cg24888049	-0.129936	Available	Available
cg24899750	-0.307425	Available	Available
cg25070637	-0.279922	Available	Available
cg25101936	-0.0577446	Available	Available
cg25148589	0.179969	Available	Available
cg25159610	0.224447	Available	Available
cg25166896	-0.00231509	Available	Available
cg25411725	-0.028136	Available	Available
cg25505610	1.50223	Available	Available
cg25552492	-0.17603	Available	Available
cg25564800	-0.00446162	Available	Available
cg25657834	-0.120292	Available	Available
cg25683012	-1.39202	Available	Available
cg25771195	0.304478	Available	Available
cg25781123	0.0199747	Available	Available
cg25809905	-0.216625	Available	Available
cg25928579	-0.0302987	Available	Available
cg26003813	-0.192766	Available	Available
cg26005082	0.283314	Available	Available
cg26043391	-0.361823	Available	Available
cg26045434	-0.296285	Available	Available
cg26162695	-0.0438634	Available	Available
cg26297688	0.959652	Available	Available
cg26372517	0.126026	Available	Available
cg26394940	-0.166269	Available	Available
cg26453588	0.127052	Available	Available
cg26456957	-0.159361	Available	Available
cg26614073	-0.506521	Available	Available
cg26620959	-0.0407431	Available	Available
cg26723847	-0.144822	Available	Available
cg26824091	0.549029	Available	Available
cg26842024	0.358162	Available	Available
cg26845300	0.254089	Available	Available
cg27015931	-0.466528	Available	Available
cg27016307	-0.0353263	Available	Available
cg27092035	-0.0557685	Available	Available
cg27169020	0.0872869	Available	Available
cg27202708	-0.138636	Available	Available
cg27319898	-0.211231	Available	Available
cg27377450	0.0924409	Available	Available
cg27413543	-0.261275	Available	Available
cg27494383	0.0645966	Available	Available
cg27544190	-0.869124	Available	Available

## Sheet: Hannum
CpG	Hannum_coef	CSF_Status	Blood_Status
(Intercept)	0	NA	NA
cg00481951	-2.72	Available	Available
cg00486113	-10.7	Available	Available
cg00748589	8.21	MISSING	MISSING
cg01528542	-2.98	Available	Available
cg02046143	-10.2	Available	Available
cg02085953	1.02	Available	Available
cg02650266	10.2	Available	Available
cg02867102	-12.5	Available	Available
cg03032497	8.4	Available	Available
cg03399905	28	Available	Available
cg03473532	-3.31	Available	Available
cg03607117	10.7	Available	Available
cg04400972	9.62	Available	Available
cg04416734	11.9	Available	Available
cg04474832	-7.1	Available	Available
cg04875128	-4.37	Available	Available
cg04940570	11.6	Available	Available
cg05442902	-22.7	Available	Available
cg06419846	13.4	Available	Available
cg06493994	9.42	Available	Available
cg06639320	8.95	Available	Available
cg06685111	-13.1	Available	Available
cg06874016	-4.37	Available	Available
cg07082267	2.87	Available	Available
cg07547549	3.11	Available	Available
cg07553761	3.72	Available	Available
cg07583137	3.03	Available	Available
cg07927379	-1.42	Available	Available
cg07955995	13.7	Available	Available
cg08097417	27.3	Available	Available
cg08234504	-3.16	Available	Available
cg08415592	-6.92	Available	Available
cg08540945	9.41	Available	Available
cg09651136	-15.8	Available	Available
cg09809672	-0.74	Available	Available
cg10501210	-6.46	Available	Available
cg11067179	14.7	Available	Available
cg13001142	-5.8	Available	Available
cg14361627	10.7	Available	Available
cg14556683	-4.04	Available	Available
cg14692377	19.1	Available	Available
cg16054275	-11.1	Available	Available
cg16419235	-1.6	Available	Available
cg16867657	10.8	Available	Available
cg18473521	8.85	Available	Available
cg19283806	-4.29	Available	Available
cg19722847	-5.66	Available	Available
cg19935065	13.4	Available	Available
cg20052760	-12.6	Available	Available
cg20426994	19.1	Available	Available
cg20822990	-15.7	Available	Available
cg21139312	17.1	Available	Available
cg21296230	8.39	Available	Available
cg22016779	1.79	Available	Available
cg22158769	-2.06	Available	Available
cg22213242	23.7	Available	Available
cg22285878	-20.7	Available	Available
cg22454769	4.85	Available	Available
cg22512670	1.05	Available	Available
cg22736354	4.42	Available	Available
cg22796704	-10.6	Available	Available
cg23091758	-0.392	MISSING	MISSING
cg23500537	5.67	Available	Available
cg23606718	8.35	Available	Available
cg23744638	0.0859	Available	Available
cg24079702	2.48	Available	Available
cg25410668	3.87	Available	Available
cg25428494	-1.81	MISSING	MISSING
cg25478614	4.01	Available	Available
ch.13.39564907R	-20.6	Available	Available
ch.2.30415474F	5.79	Available	Available

## Sheet: Levine
Probe	Levine_coef	CSF_Status	Blood_Status
(Intercept)	60.664	NA	NA
cg00079056	0.122818	Available	Available
cg00083937	0.0305773	Available	Available
cg00113951	4.0267	Available	Available
cg00168942	-1.37522	Available	Available
cg00194146	-11.8863	Available	Available
cg00230271	-12.1547	Available	Available
cg00261781	13.3994	Available	Available
cg00297600	1.9087	Available	Available
cg00335286	1.85544	Available	Available
cg00338702	0.534126	Available	Available
cg00350702	2.07202	Available	Available
cg00410898	-4.30305	Available	Available
cg00412772	1.84412	Available	Available
cg00412805	4.01681	Available	Available
cg00462994	13.5874	Available	Available
cg00503840	0.00267963	Available	Available
cg00515905	-4.10327	Available	Available
cg00582628	-1.67816	Available	Available
cg00687674	3.75767	Available	Available
cg00744433	-1.4114	Available	Available
cg00845900	-8.58936	Available	Available
cg00862290	-0.233767	Available	Available
cg00943950	33.477	Available	Available
cg00955230	3.41792	Available	Available
cg01056568	-0.326099	Available	Available
cg01114088	-0.226611	Available	Available
cg01128603	-0.499181	Available	Available
cg01131735	-22.9147	Available	Available
cg01137065	14.3738	Available	Available
cg01211097	-10.2752	Available	Available
cg01221637	-8.83856	Available	Available
cg01252496	2.34896	Available	Available
cg01254459	19.1844	Available	Available
cg01261503	1.04747	Available	Available
cg01335367	1.21111	Available	Available
cg01400401	4.00959	Available	MISSING
cg01441777	-8.74169	Available	Available
cg01450842	-11.6543	Available	Available
cg01459453	-0.294799	Available	Available
cg01511567	-0.95566	Available	Available
cg01519742	7.24759	Available	Available
cg01623187	-3.80628	Available	Available
cg01626227	-5.64066	Available	Available
cg01651821	12.4345	Available	Available
cg01918706	0.48113	Available	Available
cg01930621	-21.7879	Available	Available
cg01946401	-1.55239	Available	Available
cg02016419	7.24698	Available	Available
cg02071305	-3.88641	Available	Available
cg02151301	-6.96255	Available	Available
cg02154074	6.19904	Available	Available
cg02197293	1.32648	Available	Available
cg02228185	-7.78534	Available	Available
cg02229946	10.5122	Available	Available
cg02309431	-5.60994	Available	Available
cg02480835	1.53111	Available	Available
cg02503970	25.5851	Available	Available
cg02631957	-7.43545	Available	Available
cg02735486	4.59477	Available	Available
cg02802055	-24.1172	Available	Available
cg02976574	8.05745	Available	Available
cg03007010	-2.20224	Available	Available
cg03112869	9.30996	Available	Available
cg03172991	-11.9695	Available	Available
cg03258472	-3.30181	Available	Available
cg03340261	13.5737	Available	Available
cg03387497	4.63	Available	Available
cg03535648	-15.9514	Available	Available
cg03565081	7.76301	Available	Available
cg03623878	1.94375	Available	Available
cg03703325	2.0576	Available	Available
cg03724882	6.08059	Available	Available
cg03819692	4.1452	Available	Available
cg03929796	-19.4101	Available	Available
cg03977782	19.4523	Available	Available
cg03991512	-7.60434	Available	Available
cg04007936	-8.44109	Available	Available
cg04014889	-7.92458	Available	Available
cg04084157	31.6217	Available	Available
cg04087608	2.38306	Available	Available
cg04169469	4.92692	Available	Available
cg04333463	0.164994	Available	Available
cg04359302	0.25579	Available	Available
cg04416752	-5.33826	Available	Available
cg04424621	-14.4478	Available	Available
cg04480914	-4.21563	Available	Available
cg04528819	11.0726	Available	Available
cg04601137	-4.8475	Available	Available
cg04616566	0.0685317	Available	Available
cg04718414	-5.45261	Available	Available
cg04736140	-16.1177	Available	Available
cg04755031	3.81719	Available	Available
cg04818845	0.530064	Available	Available
cg04836038	10.6546	Available	Available
cg05087948	-6.99123	Available	Available
cg05089968	-3.91161	Available	Available
cg05125838	-4.60256	Available	Available
cg05228408	-4.4943	Available	Available
cg05270634	9.45868	Available	Available
cg05294243	10.4337	Available	Available
cg05316065	-14.2287	Available	Available
cg05422352	0.965636	Available	Available
cg05440289	1.54719	Available	Available
cg05441133	3.10376	Available	Available
cg05442902	-3.9661	Available	Available
cg05473871	-5.15605	Available	Available
cg05492270	-16.7311	Available	Available
cg05501584	-0.164582	Available	Available
cg05532892	6.72946	Available	Available
cg05697249	-0.297183	Available	Available
cg05759269	-9.04721	Available	Available
cg05851163	-8.0565	Available	Available
cg05898102	1.20203	Available	Available
cg06134964	5.64269	Available	Available
cg06144905	3.41348	Available	Available
cg06171242	0.573873	Available	Available
cg06189653	-9.92863	Available	Available
cg06295856	1.25133	Available	Available
cg06327515	5.71657	Available	Available
cg06363129	-0.0477947	Available	Available
cg06493994	23.3721	Available	Available
cg06533629	16.0562	Available	Available
cg06637774	1.89342	Available	Available
cg06638451	2.47969	Available	Available
cg06690548	-17.3121	Available	Available
cg06908778	10.8651	Available	Available
cg06958034	2.78805	Available	Available
cg06975499	-0.508782	Available	Available
cg06994793	2.26458	Available	Available
cg07038400	1.77874	Available	Available
cg07073964	-2.21658	Available	Available
cg07180649	-4.10597	Available	Available
cg07211259	-2.42361	Available	Available
cg07236943	4.68448	Available	Available
cg07265300	28.398	Available	Available
cg07484827	6.5815	Available	Available
cg07494518	-5.79414	Available	Available
cg07654934	-7.18344	Available	Available
cg07817698	12.909	Available	Available
cg07850604	21.3102	Available	Available
cg07929310	-9.26777	Available	Available
cg08035942	-6.58988	Available	Available
cg08067365	-11.5198	Available	Available
cg08074477	1.90273	Available	Available
cg08169325	-6.32278	Available	Available
cg08212685	0.0129441	Available	Available
cg08251399	0.755044	Available	Available
cg08331960	-20.7074	Available	Available
cg08424423	-1.15684	Available	Available
cg08475827	3.70275	Available	Available
cg08487374	11.6734	Available	Available
cg08529529	-10.227	Available	Available
cg08586737	2.69622	Available	Available
cg08587542	-3.06398	Available	Available
cg08654655	1.97371	Available	Available
cg08668790	4.11211	Available	Available
cg08694544	2.48153	Available	Available
cg08872493	1.54823	Available	Available
cg08896629	-16.3038	Available	Available
cg08899632	11.0838	Available	Available
cg08900043	2.53683	Available	Available
cg09045681	0.117061	Available	Available
cg09096950	0.684631	Available	Available
cg09196959	0.260323	Available	Available
cg09254939	-1.11512	Available	Available
cg09294589	-0.1578	Available	Available
cg09304040	3.54841	Available	Available
cg09322949	3.78416	Available	Available
cg09404633	-0.48176	Available	Available
cg09413557	-3.40305	Available	Available
cg09434995	0.0440779	Available	Available
cg09480837	-7.74183	Available	Available
cg09548179	-19.0323	Available	Available
cg09556292	-18.6194	Available	Available
cg09630437	0.165361	Available	Available
cg09799873	-0.750651	Available	Available
cg09809672	-12.0992	Available	Available
cg09851465	2.87994	Available	Available
cg09892203	-33.4823	Available	Available
cg10052840	-5.67468	Available	Available
cg10158181	-10.188	Available	Available
cg10202457	-0.419706	Available	Available
cg10225525	11.8108	Available	Available
cg10523019	5.94162	Available	Available
cg10570177	2.35876	Available	Available
cg10591174	-1.28017	Available	Available
cg10636246	-12.9549	Available	Available
cg10654016	13.8395	Available	Available
cg10667970	-0.494137	Available	Available
cg10669058	-1.64916	Available	Available
cg10795646	-0.630165	Available	Available
cg10878896	5.34075	Available	Available
cg10900550	-0.993402	Available	Available
cg10917602	-2.8153	Available	Available
cg10922280	10.7901	Available	Available
cg11177450	-10.9467	Available	Available
cg11233384	-8.70216	MISSING	MISSING
cg11237115	-16.2433	Available	Available
cg11426590	-24.7858	Available	Available
cg11459714	-4.21298	Available	Available
cg11487705	-5.06266	Available	Available
cg11490446	1.96143	Available	Available
cg11600161	-15.5718	Available	Available
cg11618577	0.455906	Available	Available
cg11631518	6.46148	Available	Available
cg11833861	-5.21011	Available	Available
cg11896923	-1.37588	Available	Available
cg11903057	5.52534	Available	Available
cg12145907	2.22724	Available	Available
cg12177001	2.33685	Available	Available
cg12188560	-1.54655	Available	Available
cg12238343	5.74976	Available	Available
cg12247247	-20.7534	Available	Available
cg12261786	-8.80006	Available	Available
cg12265604	12.6784	Available	Available
cg12269343	10.4581	Available	Available
cg12289045	0.20538	Available	Available
cg12324144	0.2996	Available	Available
cg12373771	0.0105268	Available	Available
cg12402251	1.50954	Available	Available
cg12473775	-3.99474	Available	Available
cg12743894	36.7882	Available	Available
cg12813792	1.18205	Available	Available
cg12864235	0.655305	Available	Available
cg12985418	-35.9001	Available	Available
cg12991365	-0.399519	Available	Available
cg13042288	-8.16079	Available	Available
cg13119609	-0.4978	Available	Available
cg13120519	-8.76164	Available	Available
cg13218906	-13.6813	Available	Available
cg13258700	1.93542	Available	Available
cg13296371	4.45707	Available	Available
cg13307384	2.58356	Available	Available
cg13323474	3.55224	Available	Available
cg13351161	-3.96075	Available	Available
cg13409216	-14.4861	Available	Available
cg13449372	-14.1205	Available	Available
cg13460409	0.148824	Available	Available
cg13509147	14.2213	Available	Available
cg13510262	1.14673	Available	Available
cg13514050	-13.341	Available	Available
cg13550877	-16.7903	Available	Available
cg13564075	-7.65215	Available	Available
cg13571802	-2.12316	Available	Available
cg13587552	-0.0969605	Available	Available
cg13613532	0.210205	Available	Available
cg13631913	23.8381	Available	Available
cg13654195	-0.76467	Available	Available
cg13656062	2.48428	Available	Available
cg13656360	14.3641	Available	Available
cg13700897	-5.20321	Available	Available
cg13718960	3.46868	Available	Available
cg13843773	0.0435856	Available	Available
cg13854874	2.70554	Available	Available
cg13861644	0.588384	Available	Available
cg13899108	1.11255	Available	Available
cg13975369	3.58307	Available	Available
cg13994175	12.0788	Available	Available
cg14009688	1.04171	Available	Available
cg14105047	0.137366	Available	Available
cg14159818	-12.1811	Available	Available
cg14175438	-14.9518	Available	Available
cg14223995	-6.40966	Available	Available
cg14281160	21.1115	Available	Available
cg14350002	-4.23381	Available	Available
cg14423778	-4.79561	Available	Available
cg14467840	0.116178	Available	Available
cg14473016	-8.14612	Available	Available
cg14550518	-2.73239	Available	Available
cg14689355	-12.5998	Available	Available
cg14747225	7.02483	Available	Available
cg14754581	8.9045	Available	Available
cg14916213	7.98166	Available	Available
cg14918082	3.60825	Available	Available
cg14972143	0.385312	Available	Available
cg15013019	-2.5333	Available	Available
cg15171237	-1.98151	Available	Available
cg15201877	1.46705	Available	Available
cg15344028	-9.50421	Available	Available
cg15381313	0.00207884	Available	Available
cg15427448	2.26177	Available	Available
cg15447479	17.0627	Available	Available
cg15489301	-0.925473	MISSING	MISSING
cg15498283	1.74362	Available	Available
cg15551881	5.21612	Available	Available
cg15569512	-12.9509	Available	Available
cg15611364	63.1242	Available	Available
cg15642326	0.0325027	Available	Available
cg15811427	-8.00932	Available	Available
cg15856055	3.37538	Available	Available
cg15881088	-15.2185	Available	Available
cg15887846	-0.7429	Available	Available
cg15903282	-3.47348	Available	Available
cg15963417	-34.6984	Available	Available
cg15966757	-7.74639	Available	Available
cg16085042	-9.05812	Available	Available
cg16173067	8.01276	Available	Available
cg16295988	3.55827	Available	Available
cg16313343	6.02387	Available	Available
cg16319578	0.155278	Available	Available
cg16340918	32.1467	Available	Available
cg16354207	-4.99059	Available	Available
cg16357381	-1.88052	Available	Available
cg16372520	0.710588	Available	Available
cg16408970	4.02404	Available	Available
cg16466334	0.166685	Available	Available
cg16543027	-4.28496	Available	Available
cg16612562	2.0809	Available	Available
cg16648841	6.09762	Available	Available
cg16713727	3.18797	Available	Available
cg16718891	-4.41029	Available	Available
cg16728114	0.275799	Available	Available
cg16743289	3.26574	Available	Available
cg16816226	-0.761063	Available	Available
cg16854606	12.7452	Available	Available
cg16933388	7.41635	Available	Available
cg16984944	-1.35998	Available	Available
cg17009433	17.3158	Available	Available
cg17038116	-11.1656	MISSING	MISSING
cg17129388	9.67959	Available	Available
cg17133388	-8.78666	Available	Available
cg17324128	-4.04394	Available	Available
cg17431739	-0.762536	Available	Available
cg17526300	8.03828	Available	Available
cg17536848	-4.83366	Available	Available
cg17605084	-44.0094	Available	Available
cg17627559	1.06912	Available	Available
cg17641104	-9.92605	Available	Available
cg17726022	20.188	Available	Available
cg17749443	6.46858	Available	Available
cg17770886	3.82767	Available	Available
cg17861230	0.0237383	Available	Available
cg17896249	18.01	Available	Available
cg17903544	0.05859	Available	Available
cg17923358	0.0248083	Available	Available
cg17940013	-6.19517	Available	Available
cg17966192	-0.814305	Available	Available
cg18001427	-1.64972	Available	Available
cg18003795	-6.99392	Available	Available
cg18117393	11.5323	Available	Available
cg18241647	0.833494	Available	Available
cg18267374	13.3261	Available	Available
cg18384097	-0.96041	Available	Available
cg18392482	-1.19639	Available	Available
cg18468844	-0.514411	Available	Available
cg18587364	-0.137735	Available	Available
cg18691434	4.54397	Available	Available
cg18693704	-13.8096	Available	Available
cg18732541	0.797614	Available	Available
cg18771300	-0.430534	Available	Available
cg18809289	0.653579	Available	Available
cg18881501	-2.02213	Available	Available
cg18996776	33.0506	Available	Available
cg19008809	12.12	Available	Available
cg19028160	-2.24287	Available	Available
cg19104072	-21.5987	Available	Available
cg19149785	-1.87511	Available	Available
cg19287114	-36.4938	Available	Available
cg19297232	-2.40365	Available	Available
cg19345165	-15.2555	Available	Available
cg19356189	-1.52835	Available	Available
cg19371795	0.402226	Available	Available
cg19378133	2.37434	Available	Available
cg19398783	35.8331	Available	Available
cg19439331	2.7579	Available	Available
cg19514469	3.77514	Available	Available
cg19556572	9.56788	Available	Available
cg19560210	2.56016	Available	Available
cg19566405	1.28627	Available	Available
cg19573166	-1.64533	Available	Available
cg19586576	5.28588	Available	Available
cg19615059	4.49265	Available	Available
cg19632206	1.89092	Available	Available
cg19663795	-2.82761	Available	Available
cg19685066	3.33131	Available	Available
cg19686152	-2.06671	Available	Available
cg19722847	-20.1458	Available	Available
cg19724470	-1.39911	Available	Available
cg19731122	2.91434	Available	Available
cg19883905	-3.21893	Available	Available
cg20066677	13.327	Available	Available
cg20090497	4.87402	Available	Available
cg20162159	-12.1796	Available	Available
cg20173259	11.1136	Available	Available
cg20234170	1.82905	Available	Available
cg20492933	2.94762	Available	Available
cg20550118	-4.8523	Available	Available
cg20570279	-0.79059	Available	Available
cg20572838	3.06267	Available	Available
cg20652640	-2.37603	Available	Available
cg20674577	-0.120529	MISSING	MISSING
cg20761322	7.47326	Available	Available
cg20828084	2.19383	Available	Available
cg20891917	2.29678	Available	Available
cg20967028	5.8513	Available	Available
cg21006686	3.15281	Available	Available
cg21053529	-0.0524602	Available	Available
cg21081971	-2.97017	Available	Available
cg21099326	-7.31926	Available	Available
cg21120249	-5.28695	Available	Available
cg21137706	-5.98325	Available	Available
cg21184495	-1.10267	Available	Available
cg21200703	3.95918	Available	Available
cg21201109	0.648066	Available	Available
cg21207418	6.26876	Available	Available
cg21296230	15.0646	Available	Available
cg21363706	1.1405	Available	Available
cg21649520	-1.46203	Available	Available
cg21712685	-1.76536	Available	Available
cg21762589	2.11688	Available	Available
cg21801378	19.6197	Available	Available
cg21835643	3.15896	Available	Available
cg21907579	2.49761	Available	Available
cg21926612	-2.15159	Available	Available
cg21993406	1.01756	Available	Available
cg22090592	-0.38718	Available	Available
cg22179082	-1.50907	Available	Available
cg22194129	0.727266	Available	Available
cg22197830	-0.117965	Available	Available
cg22282672	4.81369	Available	Available
cg22395019	0.0274946	Available	Available
cg22396353	6.42884	Available	Available
cg22407458	4.23247	Available	Available
cg22473095	4.04404	Available	Available
cg22484793	1.54728	Available	Available
cg22495124	9.77236	Available	Available
cg22511262	5.56756	Available	Available
cg22512531	6.2796	Available	Available
cg22580353	3.48534	Available	Available
cg22582569	6.35231	Available	Available
cg22594309	16.6353	Available	Available
cg22736354	31.8422	Available	Available
cg22809047	1.37751	Available	Available
cg22947000	-7.87257	Available	Available
cg22971191	8.61389	Available	Available
cg22983092	0.434402	Available	Available
cg22991148	-5.68154	Available	Available
cg23124451	-5.80486	Available	Available
cg23127998	1.68604	Available	Available
cg23152772	2.58075	Available	Available
cg23159337	-0.632208	Available	Available
cg23173910	-0.0477471	Available	Available
cg23191950	3.95852	Available	Available
cg23213217	1.44809	Available	Available
cg23234999	2.7897	Available	Available
cg23239039	0.774553	Available	Available
cg23338195	1.26438	Available	Available
cg23376526	-7.47095	Available	Available
cg23568913	-0.644985	Available	Available
cg23668631	-3.15461	Available	Available
cg23710218	24.1587	Available	Available
cg23818978	3.60368	Available	Available
cg23832061	-31.9025	Available	Available
cg24110063	-1.0124	Available	Available
cg24125648	7.12019	Available	Available
cg24208206	22.5407	Available	Available
cg24304712	23.3004	Available	Available
cg24332433	0.617734	Available	Available
cg24407308	-12.9551	Available	Available
cg24493940	-4.20214	Available	Available
cg24505122	0.307545	Available	Available
cg24505341	2.84119	Available	Available
cg24556026	1.41076	Available	Available
cg24651706	0.653433	Available	Available
cg24674703	5.41797	Available	Available
cg24921089	-4.98641	Available	Available
cg25022327	-0.0858806	Available	Available
cg25092328	10.8011	Available	Available
cg25136687	-9.52214	Available	Available
cg25229964	5.41073	Available	Available
cg25251635	2.24862	Available	Available
cg25256723	-9.36845	Available	Available
cg25428451	-13.6572	Available	Available
cg25459323	-5.90053	Available	Available
cg25536676	-2.83764	Available	Available
cg25713185	2.256	Available	Available
cg25769980	-7.80884	Available	Available
cg25881193	-15.999	Available	Available
cg25898500	-0.72502	Available	Available
cg26022315	-2.27088	Available	Available
cg26091688	-17.949	Available	Available
cg26096837	7.26915	Available	Available
cg26104204	-5.7681	Available	Available
cg26109803	-3.98456	Available	Available
cg26201213	5.4463	Available	Available
cg26212924	-8.26945	Available	Available
cg26219051	1.04657	Available	Available
cg26312920	-1.18281	Available	Available
cg26350286	-1.26124	Available	Available
cg26357744	-10.002	Available	Available
cg26382071	40.4209	Available	Available
cg26394737	7.25928	Available	Available
cg26394940	-0.852196	Available	Available
cg26581729	-3.99884	Available	Available
cg26614073	-2.02651	Available	Available
cg26665419	-11.1543	Available	Available
cg26711820	2.55842	Available	Available
cg26746469	3.86614	Available	Available
cg26815229	-17.1474	Available	Available
cg26824091	4.58693	Available	Available
cg26842024	0.0638347	Available	Available
cg26866325	9.37287	Available	Available
cg26898166	-2.24451	Available	Available
cg26932976	-3.25915	Available	Available
cg27015931	-16.8047	Available	Available
cg27187881	-33.5456	Available	Available
cg27244482	-0.0319814	Available	Available
cg27367952	-15.8238	Available	Available
cg27440834	0.0339802	Available	Available
cg27493997	-21.2007	Available	Available
cg27514224	-4.39095	Available	Available
cg27626102	-1.46574	Available	Available
cg27655905	9.95042	Available	Available

## Sheet: Zhang
Probe	Zhang_coef	CSF_Status	Blood_Status
(Intercept)	65.793	NA	NA
cg00096065	-0.147242	Available	Available
cg00241664	-1.02537	Available	Available
cg00271522	-0.18918	Available	Available
cg00302979	-0.224303	Available	Available
cg00463859	-0.737306	Available	Available
cg00481951	0.295679	Available	Available
cg00548098	0.631355	Available	Available
cg00593462	1.30705	Available	Available
cg00717297	-0.0290723	Available	Available
cg00740914	-0.171336	Available	Available
cg00753885	-0.972729	Available	Available
cg00756943	0.00700226	Available	Available
cg00772585	-0.627443	Available	Available
cg00793186	1.60073	Available	Available
cg00797278	-0.503828	Available	Available
cg00805193	-0.240005	Available	Available
cg00850073	1.16181	Available	Available
cg00910503	-0.0348763	Available	Available
cg00925087	0.0654926	Available	Available
cg01031400	-0.102302	Available	Available
cg01054110	-0.449413	Available	Available
cg01055824	-0.383852	Available	Available
cg01055871	-0.170748	Available	Available
cg01136606	-0.223313	Available	Available
cg01141812	0.138696	Available	Available
cg01176329	0.165037	Available	Available
cg01196788	0.183149	Available	Available
cg01222316	-0.677516	Available	Available
cg01226614	0.0580192	Available	Available
cg01256539	-0.0276341	Available	Available
cg01331772	0.245841	Available	Available
cg01356950	-0.178263	Available	Available
cg01364769	-0.334456	Available	Available
cg01433297	0.0147755	Available	Available
cg01435493	-0.399013	Available	Available
cg01447660	-0.141	Available	Available
cg01511232	0.174339	Available	Available
cg01528542	-1.19618	Available	Available
cg01542719	-0.0017977	Available	Available
cg01620164	-0.787463	Available	Available
cg01738984	-0.0067322	Available	Available
cg01757168	0.0822948	Available	Available
cg01792616	0.0522146	Available	Available
cg01794929	0.683456	Available	Available
cg01820962	-0.805127	Available	Available
cg01832549	1.73741	Available	Available
cg01844642	0.639674	Available	Available
cg01873886	0.852443	Available	Available
cg02001279	-0.380506	Available	Available
cg02018902	0.000307211	Available	Available
cg02025827	-1.09848	Available	Available
cg02037503	-1.44485	Available	Available
cg02046143	-0.633993	Available	Available
cg02151816	0.216946	Available	Available
cg02181968	-0.94425	Available	Available
cg02204637	-0.311718	Available	Available
cg02272599	0.00523499	Available	Available
cg02355868	-0.0869601	Available	Available
cg02426324	0.00102472	Available	Available
cg02452500	0.154508	Available	Available
cg02497428	-0.00571149	Available	Available
cg02533423	0.11867	Available	Available
cg02762363	-0.188784	Available	Available
cg02795076	0.273871	Available	Available
cg02836046	0.134178	Available	Available
cg02838492	0.0540926	Available	Available
cg02871659	0.0291239	Available	Available
cg03025830	0.100094	Available	Available
cg03032497	0.326782	Available	Available
cg03039990	-0.102392	Available	Available
cg03076094	-0.0201651	Available	Available
cg03163545	-0.294133	Available	Available
cg03232933	0.111401	Available	Available
cg03234186	0.0992602	Available	Available
cg03261929	0.154854	Available	Available
cg03421353	0.0792136	Available	Available
cg03467555	0.0939702	Available	Available
cg03527802	-0.0785154	Available	Available
cg03607117	3.41325	Available	Available
cg03619256	0.644651	Available	Available
cg03633574	0.0220344	Available	Available
cg03638795	-1.07197	Available	Available
cg03646329	0.127561	Available	Available
cg03771840	0.272671	Available	Available
cg03773862	0.334016	Available	Available
cg03788004	-0.127939	Available	Available
cg03915012	-0.766355	Available	Available
cg03957108	0.303321	Available	Available
cg03984502	1.47318	Available	Available
cg04027548	-1.01445	Available	Available
cg04055490	-0.0212882	Available	Available
cg04081402	-0.771068	Available	Available
cg04084157	0.156222	Available	Available
cg04092800	-0.0166041	Available	Available
cg04105923	-0.497917	Available	Available
cg04144218	0.062001	Available	Available
cg04149978	0.191421	Available	Available
cg04200607	-0.111438	Available	Available
cg04218760	-0.0707299	Available	Available
cg04361926	-0.703176	Available	Available
cg04436528	-0.099468	Available	Available
cg04521765	-0.0579468	Available	Available
cg04596060	-1.25721	Available	Available
cg04604946	-2.3706	Available	Available
cg04621728	-0.118887	Available	Available
cg04646282	0.0741273	MISSING	MISSING
cg04662594	-0.120173	Available	Available
cg04684267	0.00353813	Available	Available
cg04709900	-1.3406	Available	Available
cg04749507	-0.357	Available	Available
cg04757168	0.207972	Available	Available
cg04836038	1.22378	Available	Available
cg04861640	-0.143916	Available	Available
cg04875128	1.35102	Available	Available
cg04955333	-0.904789	Available	Available
cg04999352	-0.0874846	Available	Available
cg05106770	-0.330306	Available	Available
cg05262777	0.155416	Available	Available
cg05294577	-0.0562938	Available	Available
cg05308819	-2.36562	Available	Available
cg05310309	0.177302	Available	Available
cg05324516	-0.00268033	Available	Available
cg05516505	-0.142742	Available	Available
cg05522498	0.476496	Available	Available
cg05542681	0.196627	Available	Available
cg05546763	0.580844	Available	Available
cg05612876	-0.0029867	Available	Available
cg05694095	-0.0129512	Available	Available
cg05780020	-0.631136	Available	Available
cg05898618	-0.896874	Available	Available
cg05915866	-0.385069	Available	Available
cg05923226	0.049134	Available	Available
cg05960039	-0.0152744	Available	Available
cg05998295	0.0595476	Available	Available
cg06007201	-1.61045	Available	Available
cg06068163	-0.340401	Available	Available
cg06083669	0.471668	Available	Available
cg06326667	-0.41907	Available	Available
cg06335143	0.621789	Available	Available
cg06396324	-0.0335746	Available	Available
cg06457011	-0.0515964	Available	Available
cg06493994	1.28859	Available	Available
cg06526721	-0.0129802	Available	Available
cg06532163	-0.223185	Available	Available
cg06547285	0.830764	Available	Available
cg06574422	0.642551	Available	Available
cg06639320	2.72439	Available	Available
cg06648759	2.72215	Available	Available
cg06672696	0.024613	Available	Available
cg06685111	-0.810505	Available	Available
cg06758350	-0.0683489	Available	Available
cg06784991	2.25284	Available	Available
cg06805925	0.555787	Available	Available
cg06819923	-0.699002	Available	Available
cg06836406	0.10944	Available	Available
cg06852243	0.201884	Available	Available
cg07040244	0.689775	Available	Available
cg07073120	-1.78625	Available	Available
cg07077459	-0.033786	Available	Available
cg07080372	-1.35816	Available	Available
cg07082267	-2.33862	Available	Available
cg07095347	-0.0625804	Available	Available
cg07101980	-0.179984	Available	Available
cg07172885	0.0431244	Available	Available
cg07207669	0.621857	Available	Available
cg07211259	-1.73881	Available	Available
cg07248223	-0.333581	Available	Available
cg07319199	0.00419547	MISSING	MISSING
cg07320140	-0.363923	Available	Available
cg07374224	0.05776	Available	Available
cg07502389	1.30376	Available	Available
cg07536102	0.150338	Available	Available
cg07547549	2.86908	Available	Available
cg07571951	-0.518756	Available	Available
cg07584066	0.296519	Available	Available
cg07717903	0.0198209	Available	Available
cg07810190	0.156402	Available	Available
cg07825606	-0.182515	Available	Available
cg07850154	-1.45069	Available	Available
cg07850604	0.0370986	Available	Available
cg07955995	0.690613	Available	Available
cg07978099	-0.0373258	Available	Available
cg08038054	-0.287915	Available	Available
cg08097417	9.49093	Available	Available
cg08151809	-0.894466	Available	Available
cg08234504	-0.578659	Available	Available
cg08276993	-0.0495255	MISSING	MISSING
cg08313880	-0.526706	Available	Available
cg08329113	0.452213	Available	Available
cg08357125	-0.395598	Available	Available
cg08397927	-0.921548	Available	Available
cg08429256	-0.220765	Available	Available
cg08468401	-0.31667	Available	Available
cg08540945	0.0327826	Available	Available
cg08573679	-1.11048	Available	Available
cg08657705	0.117782	Available	Available
cg08761208	-0.0473703	Available	Available
cg08822715	-0.428659	Available	Available
cg08908643	0.325778	MISSING	MISSING
cg08963419	-0.73969	Available	Available
cg09118625	0.16742	Available	Available
cg09143195	-0.933003	Available	Available
cg09164913	-0.232717	Available	Available
cg09255514	0.0465908	Available	Available
cg09315264	0.0286469	Available	Available
cg09383860	-0.608708	Available	Available
cg09432590	1.04898	Available	Available
cg09524078	-0.0135118	Available	Available
cg09604333	-0.703968	Available	Available
cg09624858	0.109877	Available	Available
cg09652142	-0.612585	Available	Available
cg09692396	-1.46773	Available	Available
cg09748749	-0.290687	Available	Available
cg09809672	-0.394339	Available	Available
cg09929187	-0.724864	Available	Available
cg09935271	-0.0730435	Available	Available
cg10036013	0.0329773	Available	Available
cg10052840	-0.411192	Available	Available
cg10106965	-0.16337	Available	Available
cg10203610	-0.724288	Available	Available
cg10453071	-0.156657	Available	Available
cg10495047	0.0168878	Available	Available
cg10619342	-0.0897889	Available	Available
cg10625705	3.9362	Available	Available
cg10647101	-0.0756504	Available	Available
cg10658666	0.0844712	Available	Available
cg10772169	-0.194439	Available	Available
cg10804656	1.51523	Available	Available
cg10905180	-0.19222	Available	Available
cg10917602	-0.494595	Available	Available
cg11006267	0.120274	Available	Available
cg11051055	0.158895	Available	Available
cg11067179	0.997659	Available	Available
cg11084334	0.349242	Available	Available
cg11136562	-0.108325	Available	Available
cg11220950	0.837358	Available	Available
cg11271171	0.0481686	Available	Available
cg11491284	-1.4363	Available	Available
cg11653233	0.187455	Available	Available
cg11714320	-0.866081	MISSING	MISSING
cg11718162	0.00381602	Available	Available
cg11789321	0.0718485	Available	Available
cg11807280	-0.228537	Available	Available
cg11830800	-0.341398	Available	Available
cg11832534	-0.0667965	Available	Available
cg11858226	-0.446934	Available	Available
cg12068124	-0.00953889	Available	Available
cg12134570	-1.15078	Available	Available
cg12138483	0.00898639	Available	Available
cg12145907	0.202883	Available	Available
cg12258344	-1.13627	Available	Available
cg12350474	-0.0334644	Available	Available
cg12379720	0.0152952	Available	Available
cg12402251	0.758705	Available	Available
cg12419932	0.515326	Available	Available
cg12424329	-0.191604	Available	Available
cg12477880	-0.162336	Available	Available
cg12490835	0.26038	Available	Available
cg12506930	0.22843	Available	Available
cg12578166	-1.57874	Available	Available
cg12649038	0.076684	Available	Available
cg12757684	-0.755071	Available	Available
cg12788037	0.346087	Available	Available
cg12899747	-0.519947	Available	Available
cg12934320	0.0524171	Available	Available
cg12939283	-0.153405	Available	Available
cg12948621	0.217174	Available	Available
cg12968224	0.14814	Available	Available
cg13029847	2.73123	Available	Available
cg13033858	0.0284482	Available	Available
cg13149736	-0.0428242	Available	Available
cg13278496	0.0204878	Available	Available
cg13388466	0.0345746	Available	Available
cg13409704	-0.373199	Available	Available
cg13491731	0.089107	Available	Available
cg13567282	-0.114385	Available	Available
cg13575542	-0.0154032	Available	Available
cg13593287	-0.526551	Available	Available
cg13612317	-0.382691	Available	Available
cg13615100	0.0211542	Available	Available
cg13617776	-0.0115245	Available	Available
cg13663218	-0.633064	Available	Available
cg13674411	-0.0312975	Available	Available
cg13824500	0.0132813	Available	Available
cg13917614	-0.236056	Available	Available
cg13937040	-0.199382	Available	Available
cg14010720	-0.611987	Available	Available
cg14074174	-0.41289	Available	Available
cg14098795	-0.69992	MISSING	MISSING
cg14162417	1.08898	Available	Available
cg14209784	-1.25127	Available	Available
cg14224203	-0.00494191	Available	Available
cg14314729	-0.203289	Available	Available
cg14359680	-0.298554	Available	Available
cg14699004	-0.420122	Available	Available
cg14746276	-0.614164	Available	Available
cg14748856	0.0410258	Available	Available
cg14753631	0.349387	Available	Available
cg14757228	0.246315	Available	Available
cg14776578	-0.0777081	Available	Available
cg14847502	0.246605	Available	Available
cg14911690	1.64679	Available	Available
cg15059474	0.392934	Available	Available
cg15089077	0.0112348	Available	Available
cg15110296	-0.623739	Available	Available
cg15220605	-0.0331	Available	Available
cg15277914	-0.275517	Available	Available
cg15338967	0.975162	Available	Available
cg15339075	0.0167759	Available	Available
cg15393490	-0.989496	Available	Available
cg15519474	-0.582424	Available	Available
cg15553770	0.0197169	Available	Available
cg15603896	0.00853872	Available	Available
cg15648389	0.170367	Available	Available
cg15673540	-0.505117	Available	Available
cg15845821	-0.00591168	Available	Available
cg15900052	0.239002	Available	Available
cg15903032	-0.379471	Available	Available
cg15936446	1.11442	Available	Available
cg16032108	0.0150109	Available	Available
cg16419235	0.947873	Available	Available
cg16477091	0.0288707	Available	Available
cg16584662	0.000583156	Available	Available
cg16608498	0.427345	Available	Available
cg16618104	-0.335582	Available	Available
cg16717122	0.136883	Available	Available
cg16867657	7.3233	Available	Available
cg17110586	1.76788	Available	Available
cg17163168	0.0998583	Available	Available
cg17168836	-0.143114	Available	Available
cg17183905	-0.0099181	Available	Available
cg17243289	2.17703	Available	Available
cg17254383	0.0250945	Available	Available
cg17338821	1.38362	Available	Available
cg17472796	-0.255483	Available	Available
cg17607231	-0.182472	Available	Available
cg17616646	-0.209244	Available	Available
cg17621438	-1.21229	Available	Available
cg17769442	0.0097916	Available	Available
cg17782713	-0.978544	Available	Available
cg17953385	-0.307686	Available	Available
cg18064714	0.037971	Available	Available
cg18125510	-0.0861453	Available	Available
cg18240463	-0.0247872	Available	Available
cg18281842	0.0614475	Available	Available
cg18310639	-0.370169	Available	Available
cg18335931	-0.194809	Available	Available
cg18343474	0.252097	Available	Available
cg18448426	-0.843144	Available	Available
cg18450254	-0.014959	Available	Available
cg18457597	-0.356152	Available	Available
cg18468088	1.72094	Available	Available
cg18537454	0.068831	Available	Available
cg18875012	-0.0385856	Available	Available
cg18917643	0.187074	Available	Available
cg18933331	-0.787949	Available	Available
cg19031565	0.971503	Available	Available
cg19034084	-0.21908	Available	Available
cg19166302	-0.0247357	Available	Available
cg19283806	-1.31523	Available	Available
cg19343530	0.12665	Available	Available
cg19505546	0.0165005	Available	Available
cg19583819	1.19232	Available	Available
cg19596273	1.51504	Available	Available
cg19663246	-0.233381	Available	Available
cg19722847	-0.665413	Available	Available
cg19761273	-0.8275	Available	Available
cg19789753	-0.00922594	Available	Available
cg20050761	-0.02535	Available	Available
cg20052760	-0.233508	Available	Available
cg20149168	0.647836	Available	Available
cg20322193	0.326624	Available	Available
cg20324262	-0.0295471	Available	Available
cg20420249	0.000762243	Available	Available
cg20492951	-0.732915	Available	Available
cg20515136	-0.0933648	Available	Available
cg20525917	0.0323153	MISSING	MISSING
cg20592391	0.136208	Available	Available
cg20665157	0.382983	Available	Available
cg20756600	-0.0779932	Available	Available
cg20761322	0.0353914	Available	Available
cg20822990	-0.4004	Available	Available
cg20960181	0.0229923	Available	Available
cg20964423	-0.100376	Available	Available
cg20988565	-0.187166	Available	Available
cg21072934	-0.0183482	Available	Available
cg21116457	-0.0523723	Available	Available
cg21144928	0.125547	Available	Available
cg21159778	0.177004	Available	Available
cg21184711	0.381119	Available	Available
cg21186299	1.39571	Available	Available
cg21251970	-0.0923723	Available	Available
cg21515349	0.79092	Available	Available
cg21563471	-0.373101	Available	Available
cg21567504	0.653224	Available	Available
cg21631428	0.190947	Available	Available
cg21674704	0.955665	Available	Available
cg21809447	0.367879	Available	Available
cg21860825	0.0684996	Available	Available
cg21867345	0.327516	Available	Available
cg21874213	-2.17358	Available	Available
cg21899500	1.90817	Available	Available
cg21949781	-0.801374	Available	Available
cg22016779	-0.289342	Available	Available
cg22073802	0.00108179	Available	Available
cg22112832	-0.156972	Available	Available
cg22156456	-0.965309	Available	Available
cg22162281	0.154887	Available	Available
cg22185977	-0.212529	Available	Available
cg22197050	0.491843	Available	Available
cg22282410	0.0309658	Available	Available
cg22296808	0.0188366	Available	Available
cg22352234	-0.602948	Available	Available
cg22358580	0.795712	Available	Available
cg22378065	-0.825476	Available	Available
cg22452230	-0.544895	Available	Available
cg22454769	1.53667	Available	Available
cg22517995	0.916689	Available	Available
cg22580512	-0.676567	Available	Available
cg22682373	0.35083	Available	Available
cg22708738	0.129247	Available	Available
cg22793142	-1.28514	Available	Available
cg22809047	1.19027	Available	Available
cg22864500	0.0984407	Available	Available
cg22881141	0.724962	MISSING	MISSING
cg22971191	0.0499116	Available	Available
cg23008153	-0.45907	Available	Available
cg23078123	-1.39834	Available	Available
cg23097079	-0.227551	Available	Available
cg23159704	-0.127343	Available	Available
cg23174607	0.0145583	Available	Available
cg23357854	-0.316937	Available	Available
cg23361092	0.456957	Available	Available
cg23373640	0.0474707	Available	Available
cg23460961	-0.0062373	Available	Available
cg23500537	2.27386	Available	Available
cg23510258	-0.00745641	Available	Available
cg23510764	-0.373472	Available	Available
cg23538901	0.0395772	Available	Available
cg23552977	-1.38199	Available	Available
cg23606718	3.43595	Available	Available
cg23615741	-0.709323	Available	Available
cg23712970	-0.672194	Available	Available
cg23718736	-0.209973	Available	Available
cg23744638	-0.853536	Available	Available
cg23753748	-0.117257	Available	Available
cg23808301	-0.572062	Available	Available
cg23829395	0.171055	Available	Available
cg23836737	-0.593376	Available	Available
cg23858532	0.509127	Available	Available
cg23889772	-0.055483	Available	Available
cg23900712	0.295901	Available	Available
cg23995914	0.619037	Available	Available
cg24090911	0.0843393	Available	Available
cg24091819	0.0522859	Available	Available
cg24150153	0.83897	Available	Available
cg24169822	0.0528082	Available	Available
cg24173182	-0.203955	MISSING	MISSING
cg24349631	-0.0297597	Available	Available
cg24350475	-0.887927	Available	Available
cg24403644	0.727054	Available	Available
cg24550456	0.295685	Available	Available
cg24611351	-0.00181074	Available	Available
cg24620508	0.058482	Available	Available
cg24696028	-2.33084	Available	Available
cg24711649	-0.349263	Available	Available
cg24745327	0.546919	Available	Available
cg24788483	-1.45371	Available	Available
cg24845578	-0.957581	Available	Available
cg24862131	-0.0560999	Available	Available
cg24883498	-0.459499	Available	Available
cg24891133	0.4351	Available	Available
cg24987259	-1.3317	Available	Available
cg25148589	0.459395	Available	Available
cg25149218	0.00148427	Available	Available
cg25178749	-0.0818283	Available	Available
cg25305703	0.0915463	Available	Available
cg25309888	0.077441	Available	Available
cg25386151	-0.629018	Available	Available
cg25410668	2.01765	Available	Available
cg25415508	-1.08798	Available	Available
cg25450819	0.0770463	Available	Available
cg25478614	1.10843	Available	Available
cg25618424	1.12332	Available	Available
cg25838150	-0.0372751	Available	Available
cg25909396	-1.27181	Available	Available
cg26105310	-0.0332456	Available	Available
cg26116103	-0.0839742	Available	Available
cg26147845	-0.0930439	Available	Available
cg26158023	-1.42418	Available	Available
cg26469387	1.36235	Available	Available
cg26483332	-1.23942	Available	Available
cg26614073	-0.270511	Available	Available
cg26668490	-0.0731204	Available	Available
cg26685941	-0.281599	Available	Available
cg26725786	0.0763341	MISSING	MISSING
cg26765385	-0.199449	Available	Available
cg26833936	0.186957	Available	Available
cg26921969	0.876002	Available	Available
cg26925981	0.107091	Available	Available
cg27021512	-0.937957	Available	Available
cg27059819	0.306525	Available	Available
cg27168858	0.0682559	Available	Available
cg27338353	0.071742	Available	Available
cg27367526	-0.525368	Available	Available
cg27386529	-0.316696	Available	Available
cg27430293	-0.626291	Available	Available
cg27432653	1.01508	MISSING	MISSING
cg27447740	-0.136931	Available	Available
cg27455578	-0.0852074	Available	Available
cg27508620	0.0560996	Available	Available
cg27597505	0.13978	Available	Available
cg27619353	-0.336007	Available	Available
cg27640528	-0.234369	Available	Available
